# Supplementary material for: Genetic and Drug Inhibition of LDH-A: Effects on Murine Gliomas
Source: Cancers (Basel). 2022 May 6;14(9):2306. doi: 10.3390/cancers14092306 (PMC9105502; doi:10.3390/cancers14092306)
Supplement: Supplementary file 1 [file cancers-14-02306-s001.zip]

Archive with 2 entries (2 files):
- Supplementary Information (File1) - cancers-1518208.pdf
- Supplementary Information (File2) Table S-4_RNASeq TPM - IC _cancers-1518208.xlsx
